# Supplementary material for: HbA1c Alone Is a Poor Indicator of Cardiometabolic Risk in Middle-Aged Subjects with Pre-Diabetes but Is Suitable for Type 2 Diabetes Diagnosis: A Cross-Sectional Study
Source: PLoS One. 2015 Aug 12;10(8):e0134154. doi: 10.1371/journal.pone.0134154 (PMC4534196; doi:10.1371/journal.pone.0134154)
Supplement: S1 File — (ZIP) [file pone.0134154.s001.zip]

Archive with 2 entries (1 files):
- S1_File/
- S1_File/S1 File.sav
